# Supplementary material for: A review of the primary types of the Hawaiian stag beetle genus Apterocyclus Waterhouse (Coleoptera, Lucanidae, Lucaninae), with the description of a new species
Source: Zookeys. 2014 Aug 13;(433):77–88. doi: 10.3897/zookeys.433.8022 (PMC4141180; doi:10.3897/zookeys.433.8022)
Supplement: XML Treatment for Apterocyclus honoluluensis [file zookeys.433.8022-treatment1.xml]

<!DOCTYPE tp:taxon-treatment
  PUBLIC "-//TaxonX//DTD Taxonomic Treatment Publishing DTD v0 20100105//EN" "tax-treatment-NSO.dtd">
<tp:taxon-treatment xmlns:tp="http://www.plazi.org/taxpub"><tp:treatment-meta><kwd-group><label>Taxon classification</label><kwd><named-content content-type="kingdom">Animalia</named-content></kwd><kwd><named-content content-type="order">Coleoptera</named-content></kwd><kwd><named-content content-type="family">Lucanidae</named-content></kwd></kwd-group><mixed-citation publication-type="journal"><person-group><name><surname>Paulsen</surname><given-names>M.J.</given-names></name><name><surname>Hawks</surname><given-names>David C.</given-names></name></person-group><article-title>A review of the primary types of the Hawaiian stag beetle genus <italic>Apterocyclus</italic> Waterhouse (Coleoptera, Lucanidae, Lucaninae), with the description of a new species</article-title><source>Zookeys</source><day>13</day><month>8</month><year>2014</year><volume>2014</volume><issue>433</issue><fpage>77</fpage><lpage>88</lpage><pub-id pub-id-type="doi">10.3897/zookeys.433.8022</pub-id></mixed-citation></tp:treatment-meta><tp:nomenclature><tp:taxon-name>
                        <tp:taxon-name-part taxon-name-part-type="genus">Apterocyclus</tp:taxon-name-part>
                        <tp:taxon-name-part taxon-name-part-type="species">honoluluensis</tp:taxon-name-part>
                    </tp:taxon-name><tp:taxon-authority>Waterhouse, 1871</tp:taxon-authority><xref ref-type="fig" rid="F1">Figs 1–4</xref><xref ref-type="fig" rid="F5">, 12</xref><xref ref-type="fig" rid="F5">, 17</xref><tp:nomenclature-citation-list><tp:nomenclature-citation><tp:taxon-name>Apterocyclus honoluluensis</tp:taxon-name><comment><xref ref-type="bibr" rid="B11">Waterhouse 1871</xref>: 315. Type material: Lectotype male of <italic>A. honoluluensis</italic> (NHM) labeled: a) handwritten, “Kauai/ 4000 ft. / W.H. Pease / 71-29”; b) handwritten, “Apterocyclus / honoluluensis / ♀ (sic) Type C. Waterh. “ c) red-bordered circular label “Type”; d) red paper, “<italic>Apterocyclus</italic> / <italic>honoluluensis</italic> ♂ / Waterhouse, 1871 / LECTOTYPE / des. M.J. Paulsen”; e) “<italic>Apterocyclus</italic> / <italic>honoluluensis</italic> / Waterhouse, 1871 / det. M.J. Paulsen 2012”. Paralectotype of <italic>A. honoluluensis</italic> (NHM) = holotype of <italic>A. deceptor</italic>, below.</comment></tp:nomenclature-citation><!--PageBreak--><tp:nomenclature-citation><tp:taxon-name>Apterocyclus deceptor</tp:taxon-name><comment> Sharp in <xref ref-type="bibr" rid="B9">Sharp and Scott 1908</xref>: 405, synonymy confirmed. Type material: Holotype male of <italic>A. deceptor</italic> labeled: a) handwritten, “Kauai/ 4000 ft. / W.H. Pease / 71-29”; b) handwritten, “Apterocyclus / honoluluensis / ♂ Type C. Waterh. “ c) red-bordered circular label “Type”; d) handwritten, “<italic>Apterocyclus</italic> / <italic>deceptor</italic> / Type D.S.”; e) yellow paper, “<italic>Apterocyclus</italic> / <italic>honoluluensis</italic> ♂ / Waterhouse, 1871 / PARALECTOTYPE / des. M.J. Paulsen”; f) red paper, “<italic>Apterocyclus</italic> / <italic>deceptor</italic> ♂ /Sharp, 1908 / HOLOTYPE / des. M.J. Paulsen”; g) “<italic>Apterocyclus</italic> / <italic>honoluluensis</italic> / Waterhouse, 1871 / det. M.J. Paulsen 2012”.</comment></tp:nomenclature-citation><tp:nomenclature-citation><tp:taxon-name>Apterocyclus feminalis</tp:taxon-name><comment> Sharp in <xref ref-type="bibr" rid="B9">Sharp and Scott 1908</xref>: 405, synonymy confirmed. Type material: Holotype female of <italic>A. feminalis</italic> (NHM) labeled: a) handwritten, on cork “<italic>Platycerus feminalis</italic>, / typ. D.S. / Kauai, 4000 ft. VII-’96 / Perkins”; b) “Sandwich Is. / 1912-215”; c) red-bordered circular label “Type”; d) red paper, “<italic>Apterocyclus</italic> / <italic>feminalis</italic> ♀ /Sharp, 1908 / HOLOTYPE / des. M.J. Paulsen”; e) “<italic>Apterocyclus</italic> / <italic>honoluluensis</italic> / Waterhouse, 1871 / det. M.J. Paulsen 2012”.</comment></tp:nomenclature-citation><tp:nomenclature-citation><tp:taxon-name>Apterocyclus varians</tp:taxon-name><comment> Sharp in <xref ref-type="bibr" rid="B9">Sharp and Scott 1908</xref>: 404, synonymy confirmed. Type material: Holotype male of <italic>A. varians</italic> (NHM) labeled: a) handwritten, on cork “Mts: Waimea Kauai / 5000 ft. Perkins IV.1894 / <italic>A. varians</italic> / Type D.S.”; b) red-bordered circular label “Type”; c) “Sandwich Is. / 1912-215”; d) handwritten, “<italic>varians</italic> Sharp”; e) red paper, “<italic>Apterocyclus</italic> / <italic>varians</italic> /Sharp, 1908 / HOLOTYPE / des. M.J. Paulsen”; g) “<italic>Apterocyclus</italic> / <italic>honoluluensis</italic> / Waterhouse, 1871 / det. M.J. Paulsen 2012”.</comment></tp:nomenclature-citation></tp:nomenclature-citation-list></tp:nomenclature><tp:treatment-sec sec-type="Diagnosis"><title>Diagnosis.</title><p>This smallest species (14–17 mm, rarely up to 21 mm) can be readily distinguished by the presence of a short but distinct ocular canthus (<xref ref-type="fig" rid="F1">Fig. 1</xref>), which is not present in the remaining four species. Otherwise, as lamented by <xref ref-type="bibr" rid="B10">Van Dyke (1922)</xref>, there is great morphological variability in the species. In most specimens the protibia lacks any external teeth proximal to the apex. A few specimens of each sex exhibit a single weak external tooth on the protibia, unlike the majority of specimens for which the entire external margin of the protibiae is otherwise a useful diagnostic character. Based on the specimens studied there is also pronounced variability in males in surface sculpture (shiny vs. alutaceous) and mandibular shape. Some male specimens have mandibles with traces of additional internal teeth. Females are more strongly shiny and can be distinguished by their mandibles completely lacking internal teeth and their more spherical abdomens. Without additional collecting to better define the distribution and pinpoint potentially isolated populations it is not possible to determine if the morphological variation present is actually taxonomically important.</p><fig id="F1" position="float" orientation="portrait"><label>Figures 1–4.</label><caption><p>Primary types of <italic><tp:taxon-name>Apterocyclus honoluluensis</tp:taxon-name></italic> and its synonyms, with labels. <bold>1</bold> <italic><tp:taxon-name>Apterocyclus honoluluensis</tp:taxon-name></italic> Waterhouse, lectotype <bold>2</bold> <italic><tp:taxon-name>Apterocyclus deceptor</tp:taxon-name></italic> Sharp, holotype <bold>3</bold> <italic><tp:taxon-name>Apterocyclus feminalis</tp:taxon-name></italic> Sharp, holotype <bold>4</bold> <italic><tp:taxon-name>Apterocyclus varians</tp:taxon-name></italic> Sharp, holotype.</p></caption><graphic xmlns:xlink="http://www.w3.org/1999/xlink" xlink:href="zookeys-433-077-g001.jpg" position="float" orientation="portrait" xlink:type="simple"/></fig></tp:treatment-sec><tp:treatment-sec sec-type="Distribution"><title>Distribution.</title><p>This was historically, and has been recently, the most commonly collected species. It is known from various localities in Kōke’e State Park.</p></tp:treatment-sec><tp:treatment-sec sec-type="Remarks"><title>Remarks.</title><p><xref ref-type="bibr" rid="B11">Waterhouse (1871)</xref> examined two specimens collected by Harper Pease in the “Mountains of Kanoi”, which may be a mistranslation of Kaua’i as we can find no locality with that name. Waterhouse considered the specimens to be a male and female. As indicated by Sharp (<xref ref-type="bibr" rid="B9">1908</xref>), both specimens actually are males. Waterhouse illustrated the “female” and Sharp (<xref ref-type="bibr" rid="B9">1908</xref>) considered that specimen to be the type <!--PageBreak-->of <italic><tp:taxon-name>Apterocyclus honoluluensis</tp:taxon-name></italic> (<xref ref-type="fig" rid="F1">Fig. 1</xref>). We designate that specimen here as the lectotype of <italic><tp:taxon-name>Apterocyclus honoluluensis</tp:taxon-name></italic>, in agreement with ICZN recommendation 74B. The other specimen becomes a paralectotype of <italic><tp:taxon-name>Apterocyclus honoluluensis</tp:taxon-name></italic>, and it also is the holotype of <italic><tp:taxon-name>Apterocyclus deceptor</tp:taxon-name></italic> Sharp (<xref ref-type="fig" rid="F1">Fig. 2</xref>). The holotypes of <italic><tp:taxon-name>Apterocyclus deceptor</tp:taxon-name></italic>, <italic><tp:taxon-name>Apterocyclus feminalis</tp:taxon-name></italic> (<xref ref-type="fig" rid="F1">Fig. 3</xref>), and <italic><tp:taxon-name>Apterocyclus varians</tp:taxon-name></italic> (<xref ref-type="fig" rid="F1">Fig. 4</xref>) are conspecific with <italic><tp:taxon-name>Apterocyclus honoluluensis</tp:taxon-name></italic>, and these synonymies proposed by <xref ref-type="bibr" rid="B10">Van Dyke (1922)</xref> are reconfirmed.</p><p><xref ref-type="bibr" rid="B10">Van Dyke (1922)</xref> indicated that the larvae were formerly abundant in the soil, when hundreds could be encountered while digging. <xref ref-type="bibr" rid="B8">Mizunuma (2000)</xref> reported that the larvae feed in soil that contains the decomposing trunks of the leguminous tree <italic><tp:taxon-name>Acacia koa</tp:taxon-name></italic> A. Gray (<tp:taxon-name>Fabaceae</tp:taxon-name>). <xref ref-type="bibr" rid="B8">Mizunuma (2000)</xref> also described the larvae of <italic><tp:taxon-name>Apterocyclus honoluluensis</tp:taxon-name></italic> as being sensitive to, and killed by, high temperature. In 1972, Howden found evidence of heavy predation on adults of <italic><tp:taxon-name>Apterocyclus honoluluensis</tp:taxon-name></italic> by introduced mice, as might be expected for a flightless insect exposed to a novel terrestrial omnivore (<xref ref-type="bibr" rid="B5">Howden 2008</xref>).</p><!--PageBreak--></tp:treatment-sec><tp:treatment-sec><!--Section generated to contain objects referenced in tp:taxon-treatment.--><fig id="F5" position="float" orientation="portrait"><label>Figures 12–21.</label><caption><p>Left protibia and mandibles of <italic><tp:taxon-name>Apterocyclus</tp:taxon-name></italic> species. <bold>12, 17</bold> <italic><tp:taxon-name>Apterocyclus honoluluensis</tp:taxon-name></italic> <bold>13, 18</bold> <italic><tp:taxon-name>Apterocyclus kawaii</tp:taxon-name></italic> <bold>14, 19</bold> <italic><tp:taxon-name>Apterocyclus munroi</tp:taxon-name></italic> <bold>15, 20</bold> <italic><tp:taxon-name>Apterocyclus palmatus</tp:taxon-name></italic> <bold>16, 21</bold> <italic><tp:taxon-name>Apterocyclus waterhousei</tp:taxon-name></italic>.</p></caption><graphic xmlns:xlink="http://www.w3.org/1999/xlink" xlink:href="zookeys-433-077-g005.jpg" position="float" orientation="portrait" xlink:type="simple"/></fig></tp:treatment-sec><ref-list><ref id="B11"><mixed-citation xmlns:xlink="http://www.w3.org/1999/xlink" xlink:type="simple"><person-group><name name-style="western"><surname>Waterhouse</surname><given-names>CO</given-names></name></person-group> (<year>1871</year>) <article-title>On a new genus and species of Coleoptera belonging to the family Lucanidae, from the Sandwich Islands.</article-title><source>Transactions of the Entomological Society of London</source><volume>1871</volume>(<issue>2</issue>): <fpage>315</fpage>–<lpage>316</lpage>.</mixed-citation></ref><ref id="B9"><mixed-citation xmlns:xlink="http://www.w3.org/1999/xlink" xlink:type="simple"><person-group><name name-style="western"><surname>Sharp</surname><given-names>D</given-names></name><name name-style="western"><surname>Scott</surname><given-names>H</given-names></name></person-group> (<year>1908</year>) <source>Fauna Hawaiiensis or the zoology of the Sandwich (Hawaiian) Isles: being results of the explorations instituted by the Joint Committee appointed by British Association for the Advancement of Science and carried on with the assistance of those bodies and of the Trustees of the Bernice Pauahi Bishop Museum at Honolulu</source><volume>3</volume>(<issue>5</issue>): <fpage>367</fpage>–<lpage>579</lpage>.</mixed-citation></ref><ref id="B10"><mixed-citation xmlns:xlink="http://www.w3.org/1999/xlink" xlink:type="simple"><person-group><name name-style="western"><surname>Van Dyke</surname><given-names>E</given-names></name></person-group> (<year>1922</year>) <article-title>A study of the lucanid Coleoptera of the Hawaiian Islands.</article-title><source>Proceedings of the Hawaiian Entomological Society</source><volume>5</volume>(<issue>1</issue>): <fpage>39</fpage>–<lpage>49</lpage>.</mixed-citation></ref><ref id="B8"><mixed-citation xmlns:xlink="http://www.w3.org/1999/xlink" xlink:type="simple"><person-group><name name-style="western"><surname>Mizunuma</surname><given-names>T</given-names></name></person-group> (<year>2000</year>) <chapter-title>Stag beetles II (Lucanidae)</chapter-title>. <source>Endless Collection</source><series>Series 5</series>. <publisher-name>Toshitsugu Endo</publisher-name>, <publisher-loc>Tokyo</publisher-loc>, <size units="page">101 pp</size>.</mixed-citation></ref><ref id="B5"><mixed-citation xmlns:xlink="http://www.w3.org/1999/xlink" xlink:type="simple"><person-group><name name-style="western"><surname>Howden</surname><given-names>HF</given-names></name></person-group> (<year>2008</year>) <article-title>In past years - XIII 1970–1974.</article-title><source>Scarabs [Newsletter]</source><volume>30</volume>: <fpage>15</fpage>–<lpage>21</lpage>.</mixed-citation></ref></ref-list></tp:taxon-treatment>
