# Supplementary material for: A review of the primary types of the Hawaiian stag beetle genus Apterocyclus Waterhouse (Coleoptera, Lucanidae, Lucaninae), with the description of a new species
Source: Zookeys. 2014 Aug 13;(433):77–88. doi: 10.3897/zookeys.433.8022 (PMC4141180; doi:10.3897/zookeys.433.8022)
Supplement: XML Treatment for Apterocyclus munroi [file zookeys.433.8022-treatment2.xml]

<!DOCTYPE tp:taxon-treatment
  PUBLIC "-//TaxonX//DTD Taxonomic Treatment Publishing DTD v0 20100105//EN" "tax-treatment-NSO.dtd">
<tp:taxon-treatment xmlns:tp="http://www.plazi.org/taxpub"><tp:treatment-meta><kwd-group><label>Taxon classification</label><kwd><named-content content-type="kingdom">Animalia</named-content></kwd><kwd><named-content content-type="order">Coleoptera</named-content></kwd><kwd><named-content content-type="family">Lucanidae</named-content></kwd></kwd-group><mixed-citation publication-type="journal"><person-group><name><surname>Paulsen</surname><given-names>M.J.</given-names></name><name><surname>Hawks</surname><given-names>David C.</given-names></name></person-group><article-title>A review of the primary types of the Hawaiian stag beetle genus <italic>Apterocyclus</italic> Waterhouse (Coleoptera, Lucanidae, Lucaninae), with the description of a new species</article-title><source>Zookeys</source><day>13</day><month>8</month><year>2014</year><volume>2014</volume><issue>433</issue><fpage>77</fpage><lpage>88</lpage><pub-id pub-id-type="doi">10.3897/zookeys.433.8022</pub-id></mixed-citation></tp:treatment-meta><tp:nomenclature><tp:taxon-name>
                        <tp:taxon-name-part taxon-name-part-type="genus">Apterocyclus</tp:taxon-name-part>
                        <tp:taxon-name-part taxon-name-part-type="species">munroi</tp:taxon-name-part>
                    </tp:taxon-name><tp:taxon-authority>Sharp, 1908</tp:taxon-authority><xref ref-type="fig" rid="F2">Figs 5–6</xref><xref ref-type="fig" rid="F5">, 14</xref><xref ref-type="fig" rid="F5">, 19</xref><tp:nomenclature-citation-list><tp:nomenclature-citation><tp:taxon-name>Apterocyclus munroi</tp:taxon-name><comment> Sharp in <xref ref-type="bibr" rid="B9">Sharp and Scott 1908</xref>: 403, <bold>revised status.</bold> Type material: Lectotype male of <italic>A. munroi</italic> (NHM) labeled: a) handwritten, on cork “Type D.S. / <italic>Apterocyclus munroi</italic> / Kaula, Kauai. VII.1897 / G.C. Munro; b) red-bordered circular label “Type / H.T.”; c) “Sharp Coll. / 1905:313”; c) red paper, “<italic>Apterocyclus</italic> / <italic>munroi</italic> ♂ /Sharp, 1908 / LECTOTYPE / des. M.J. Paulsen”; g) “<italic>Apterocyclus</italic> / <italic>munroi</italic> / Sharp, 1908 / det. M.J. Paulsen 2012”. Paralectotype male (NHM) labeled: a) handwritten, on cork “<italic>Apterocyclus</italic> / <italic>munroi</italic> / 2nd Typ. D.S.”; b) “Sharp Coll. / 1905-313”; c) “BMNH(E) / #606199”; c) yellow paper, “<italic>Apterocyclus</italic> / <italic>munroi</italic> m /Sharp, 1908 / PARALECTOTYPE / des. M.J. Paulsen”; d) “<italic>Apterocyclus</italic> / <italic>munroi</italic> / Sharp, 1908 / det. M.J. Paulsen 2012”. Paralectotype male (NHM) labeled: a) handwritten, on cork “<italic>A. munroi</italic> 3rd Typ. D.S.”/ Kaula, Kauai VII’97 / Munro; b) “Sharp Coll. / 1905-313”; c) “BMNH(E) / #606198”; c-d) as above.</comment></tp:nomenclature-citation><tp:nomenclature-citation><tp:taxon-name>Apterocyclus adpropinquans</tp:taxon-name><comment> Sharp in <xref ref-type="bibr" rid="B9">Sharp and Scott 1908</xref>: 404, <bold>syn. n.</bold> Type material: Holotype male of <italic>A. adpropinquans</italic> (NHM) labeled: a) handwritten, on cork “<italic>A. Adpropinquans</italic> typ. / D.S. / Makaweli Kauai / Perkins”; b) “[260] Makaweli / Kauai [2-3000] ft. / Perkins VI-1894.”; c) “Sandwich Is. / 1912-215”; d) red-bordered circular label “Type”; d) red paper, “<italic>Apterocyclus</italic> / <italic>adpropinquans</italic> ♂ /Sharp, 1908 / HOLOTYPE / des. M.J. Paulsen”; e) “<italic>Apterocyclus</italic> / <italic>munroi</italic> / Sharp, 1908 / det. M.J. Paulsen 2012”.</comment></tp:nomenclature-citation></tp:nomenclature-citation-list></tp:nomenclature><tp:treatment-sec sec-type="Diagnosis"><title>Diagnosis.</title><p><xref ref-type="bibr" rid="B8">Mizunuma (2000)</xref> indicated that he considered the synonymy with <italic><tp:taxon-name>Apterocyclus honoluluensis</tp:taxon-name></italic> to be incorrect based on the dentate protibiae that are more similar to those of <italic><tp:taxon-name>Apterocyclus waterhousei</tp:taxon-name></italic>, and that the species might be distinct. We agree with this hypothesis. The protibiae of <italic><tp:taxon-name>Apterocyclus munroi</tp:taxon-name></italic> are externally toothed giving a unique bidentate appearance to the apex (<xref ref-type="fig" rid="F2">Fig. 5</xref>), but the basal two-thirds of the external margin varies from weakly serrate to more or less entire (as in the holotype of <italic><tp:taxon-name>Apterocyclus adpropinquans</tp:taxon-name></italic>, <xref ref-type="fig" rid="F2">Fig. 6</xref>). The protibiae of <italic><tp:taxon-name>Apterocyclus waterhousei</tp:taxon-name></italic> are much wider throughout their length. The scattered long setae on the elytra, especially near the apex, and projected, apically expanded clypeus will readily distinguish <italic><tp:taxon-name>Apterocyclus munroi</tp:taxon-name></italic> from the remaining species.</p><fig id="F2" position="float" orientation="portrait"><label>Figures 5–6.</label><caption><p>Primary types of <italic><tp:taxon-name>Apterocyclus munroi</tp:taxon-name></italic> and its synonyms, with labels. <bold>5</bold> <italic><tp:taxon-name>Apterocyclus munroi</tp:taxon-name></italic> Sharp, lectotype <bold>6</bold> <italic><tp:taxon-name>Apterocyclus adpropinquans</tp:taxon-name></italic> Sharp, holotype.</p></caption><graphic xmlns:xlink="http://www.w3.org/1999/xlink" xlink:href="zookeys-433-077-g002.jpg" position="float" orientation="portrait" xlink:type="simple"/></fig></tp:treatment-sec><tp:treatment-sec sec-type="Distribution"><title>Distribution.</title><p>Sharp (<xref ref-type="bibr" rid="B9">1908</xref>) described <italic><tp:taxon-name>Apterocyclus munroi</tp:taxon-name></italic> from specimens collected “above Kaula” in 1897, but the identity of this locality is not clear. The holotype of the synonym <italic><tp:taxon-name>Apterocyclus adpropinquans</tp:taxon-name></italic> is reported to be from Makaweli at 2-3000’. No recent specimens with more complete locality data have been studied.</p></tp:treatment-sec><tp:treatment-sec sec-type="Remarks"><title>Remarks.</title><p>Sharp (<xref ref-type="bibr" rid="B9">1908</xref>) described <italic><tp:taxon-name>Apterocyclus munroi</tp:taxon-name></italic> from four specimens, although only three are now present in the NHM. The specimen later labeled as the type is here designated as the lectotype. No female specimens have been examined. This and the other names proposed by Sharp (<xref ref-type="bibr" rid="B9">1908</xref>) in the <italic>Fauna Hawaiiensis</italic> are attributable to him alone. Although the publication lists D. Sharp and Hugh Scott as the authors of the <tp:taxon-name>Coleoptera</tp:taxon-name> section, the text for which Scott is responsible is clearly indicated by a superscript (e.g. <tp:taxon-name>Discolomidae</tp:taxon-name> (sic), p. 431) or is followed by his initials (p. 459). Thus the species have been indicated as being authored by Sharp in <xref ref-type="bibr" rid="B9">Sharp and Scott 1908</xref>.</p><!--PageBreak--></tp:treatment-sec><tp:treatment-sec><!--Section generated to contain objects referenced in tp:taxon-treatment.--><fig id="F5" position="float" orientation="portrait"><label>Figures 12–21.</label><caption><p>Left protibia and mandibles of <italic><tp:taxon-name>Apterocyclus</tp:taxon-name></italic> species. <bold>12, 17</bold> <italic><tp:taxon-name>Apterocyclus honoluluensis</tp:taxon-name></italic> <bold>13, 18</bold> <italic><tp:taxon-name>Apterocyclus kawaii</tp:taxon-name></italic> <bold>14, 19</bold> <italic><tp:taxon-name>Apterocyclus munroi</tp:taxon-name></italic> <bold>15, 20</bold> <italic><tp:taxon-name>Apterocyclus palmatus</tp:taxon-name></italic> <bold>16, 21</bold> <italic><tp:taxon-name>Apterocyclus waterhousei</tp:taxon-name></italic>.</p></caption><graphic xmlns:xlink="http://www.w3.org/1999/xlink" xlink:href="zookeys-433-077-g005.jpg" position="float" orientation="portrait" xlink:type="simple"/></fig></tp:treatment-sec><ref-list><ref id="B9"><mixed-citation xmlns:xlink="http://www.w3.org/1999/xlink" xlink:type="simple"><person-group><name name-style="western"><surname>Sharp</surname><given-names>D</given-names></name><name name-style="western"><surname>Scott</surname><given-names>H</given-names></name></person-group> (<year>1908</year>) <source>Fauna Hawaiiensis or the zoology of the Sandwich (Hawaiian) Isles: being results of the explorations instituted by the Joint Committee appointed by British Association for the Advancement of Science and carried on with the assistance of those bodies and of the Trustees of the Bernice Pauahi Bishop Museum at Honolulu</source><volume>3</volume>(<issue>5</issue>): <fpage>367</fpage>–<lpage>579</lpage>.</mixed-citation></ref><ref id="B8"><mixed-citation xmlns:xlink="http://www.w3.org/1999/xlink" xlink:type="simple"><person-group><name name-style="western"><surname>Mizunuma</surname><given-names>T</given-names></name></person-group> (<year>2000</year>) <chapter-title>Stag beetles II (Lucanidae)</chapter-title>. <source>Endless Collection</source><series>Series 5</series>. <publisher-name>Toshitsugu Endo</publisher-name>, <publisher-loc>Tokyo</publisher-loc>, <size units="page">101 pp</size>.</mixed-citation></ref></ref-list></tp:taxon-treatment>
