# Supplementary material for: A review of the primary types of the Hawaiian stag beetle genus Apterocyclus Waterhouse (Coleoptera, Lucanidae, Lucaninae), with the description of a new species
Source: Zookeys. 2014 Aug 13;(433):77–88. doi: 10.3897/zookeys.433.8022 (PMC4141180; doi:10.3897/zookeys.433.8022)
Supplement: XML Treatment for Apterocyclus palmatus [file zookeys.433.8022-treatment3.xml]

<!DOCTYPE tp:taxon-treatment
  PUBLIC "-//TaxonX//DTD Taxonomic Treatment Publishing DTD v0 20100105//EN" "tax-treatment-NSO.dtd">
<tp:taxon-treatment xmlns:tp="http://www.plazi.org/taxpub"><tp:treatment-meta><kwd-group><label>Taxon classification</label><kwd><named-content content-type="kingdom">Animalia</named-content></kwd><kwd><named-content content-type="order">Coleoptera</named-content></kwd><kwd><named-content content-type="family">Lucanidae</named-content></kwd></kwd-group><mixed-citation publication-type="journal"><person-group><name><surname>Paulsen</surname><given-names>M.J.</given-names></name><name><surname>Hawks</surname><given-names>David C.</given-names></name></person-group><article-title>A review of the primary types of the Hawaiian stag beetle genus <italic>Apterocyclus</italic> Waterhouse (Coleoptera, Lucanidae, Lucaninae), with the description of a new species</article-title><source>Zookeys</source><day>13</day><month>8</month><year>2014</year><volume>2014</volume><issue>433</issue><fpage>77</fpage><lpage>88</lpage><pub-id pub-id-type="doi">10.3897/zookeys.433.8022</pub-id></mixed-citation></tp:treatment-meta><tp:nomenclature><tp:taxon-name>
                        <tp:taxon-name-part taxon-name-part-type="genus">Apterocyclus</tp:taxon-name-part>
                        <tp:taxon-name-part taxon-name-part-type="species">palmatus</tp:taxon-name-part>
                    </tp:taxon-name><tp:taxon-authority>Van Dyke, 1921</tp:taxon-authority><xref ref-type="fig" rid="F3">Figs 7</xref><xref ref-type="fig" rid="F5">, 15</xref><xref ref-type="fig" rid="F5">, 20</xref><tp:nomenclature-citation-list><tp:nomenclature-citation><tp:taxon-name>Apterocyclus palmatus</tp:taxon-name><comment> Van Dyke, 1921: 47, <bold>new status.</bold> Type material: Holotype male (CASC) labeled: a) handwritten “Kauai I. / Hawii (sic) / Alt. 4000 ft. / V-3-1919”; b) “Van Dyke / Collection”; c) handwritten “<italic>Apterocyclus</italic> / <italic>honoluluensis</italic> / <italic>var. palmatus</italic> / Van Dyke / Type”; d) “California Academy / of Sciences / Type / No. [3316]”. One male paratype (CASC) labeled as holotype <italic>a, b, c</italic> [but with ‘Paratype’]. One male paratype (BPBM) labeled a) “[4000 ft] Kauai / [4/28 - 19 Nº5]”; b) “J. A. Kusche / Coll”; c) “[dissected / 10.X.21] / W.M. Giffard / [Nº 5]”; d) handwritten “<italic>Apterocyclus</italic> / <italic>honoluluensis</italic> / <italic>var. palmatus</italic> / Van Dyke / Paratype”; e) on red paper “No. 24642 / Hawaiian Coll. / BISHOP Museum”. One male paratype (BPBM) labeled a) “[4000 ft] Kauai / [4/28 - 19 Nº5]”; b) “J. A. Kusche / Coll”; c) handwritten “<italic>Apterocyclus</italic> / <italic>honoluluensis</italic> / <italic>var. palmatus</italic> / Van Dyke / Paratype”; d) on red paper “No. 24643 / Hawaiian Coll. / BISHOP Museum”. One male paratype (BPBM) labeled a) handwritten “Kauai I. / Hawii (sic) / Alt. 4000 ft. / V-3-1919”; b) handwritten “<italic>Apterocyclus</italic> / <italic>honoluluensis</italic> / <italic>var. palmatus</italic> / Van Dyke / Paratype”; c) handwritten “for / Mr. Giffard”; d) on red paper “No. 24644 / Hawaiian Coll. / BISHOP Museum”.</comment></tp:nomenclature-citation></tp:nomenclature-citation-list></tp:nomenclature><tp:treatment-sec sec-type="Diagnosis"><title>Diagnosis.</title><p>The male mandibles are tusk-like, elongate, nearly twice as long as in any other species, and lack an internal tooth. Also diagnostic are the protibiae that are greatly, triangularly expanded at the apex (<xref ref-type="fig" rid="F3">Fig. 7</xref>), and the projecting tridentate clypeus. The specimens studied are 22–23 mm in length.</p><fig id="F3" position="float" orientation="portrait"><label>Figures 7–8.</label><caption><p>Primary types of <italic><tp:taxon-name>Apterocyclus</tp:taxon-name></italic> species. <bold>7</bold> <italic><tp:taxon-name>Apterocyclus palmatus</tp:taxon-name></italic> Van Dyke, holotype <bold>8</bold> <italic><tp:taxon-name>Apterocyclus waterhousei</tp:taxon-name></italic> Sharp, holotype.</p></caption><graphic xmlns:xlink="http://www.w3.org/1999/xlink" xlink:href="zookeys-433-077-g003.jpg" position="float" orientation="portrait" xlink:type="simple"/></fig></tp:treatment-sec><tp:treatment-sec sec-type="Distribution"><title>Distribution.</title><p>The species locality is unknown; the only available data is that the specimens were collected at an elevation of 4000 feet on Kauai by Mr. Kusche in 1919.</p><!--PageBreak--></tp:treatment-sec><tp:treatment-sec sec-type="Remarks"><title>Remarks.</title><p><xref ref-type="bibr" rid="B10">Van Dyke (1922)</xref> examined five male specimens, and all were located. Female specimens are not known, and the species has not been collected recently. The clearest evidence of Van Dyke’s overly conservative approach to the genus is that he considered this taxon to be an infraspecific form of <italic><tp:taxon-name>Apterocyclus honoluluensis</tp:taxon-name></italic>; it is arguably the most drastically distinct subspecies of stag beetle ever proposed.</p></tp:treatment-sec><tp:treatment-sec><!--Section generated to contain objects referenced in tp:taxon-treatment.--><fig id="F5" position="float" orientation="portrait"><label>Figures 12–21.</label><caption><p>Left protibia and mandibles of <italic><tp:taxon-name>Apterocyclus</tp:taxon-name></italic> species. <bold>12, 17</bold> <italic><tp:taxon-name>Apterocyclus honoluluensis</tp:taxon-name></italic> <bold>13, 18</bold> <italic><tp:taxon-name>Apterocyclus kawaii</tp:taxon-name></italic> <bold>14, 19</bold> <italic><tp:taxon-name>Apterocyclus munroi</tp:taxon-name></italic> <bold>15, 20</bold> <italic><tp:taxon-name>Apterocyclus palmatus</tp:taxon-name></italic> <bold>16, 21</bold> <italic><tp:taxon-name>Apterocyclus waterhousei</tp:taxon-name></italic>.</p></caption><graphic xmlns:xlink="http://www.w3.org/1999/xlink" xlink:href="zookeys-433-077-g005.jpg" position="float" orientation="portrait" xlink:type="simple"/></fig></tp:treatment-sec><ref-list><ref id="B10"><mixed-citation xmlns:xlink="http://www.w3.org/1999/xlink" xlink:type="simple"><person-group><name name-style="western"><surname>Van Dyke</surname><given-names>E</given-names></name></person-group> (<year>1922</year>) <article-title>A study of the lucanid Coleoptera of the Hawaiian Islands.</article-title><source>Proceedings of the Hawaiian Entomological Society</source><volume>5</volume>(<issue>1</issue>): <fpage>39</fpage>–<lpage>49</lpage>.</mixed-citation></ref></ref-list></tp:taxon-treatment>
