# Supplementary material for: A review of the primary types of the Hawaiian stag beetle genus Apterocyclus Waterhouse (Coleoptera, Lucanidae, Lucaninae), with the description of a new species
Source: Zookeys. 2014 Aug 13;(433):77–88. doi: 10.3897/zookeys.433.8022 (PMC4141180; doi:10.3897/zookeys.433.8022)
Supplement: XML Treatment for Apterocyclus waterhousei [file zookeys.433.8022-treatment4.xml]

<!DOCTYPE tp:taxon-treatment
  PUBLIC "-//TaxonX//DTD Taxonomic Treatment Publishing DTD v0 20100105//EN" "tax-treatment-NSO.dtd">
<tp:taxon-treatment xmlns:tp="http://www.plazi.org/taxpub"><tp:treatment-meta><kwd-group><label>Taxon classification</label><kwd><named-content content-type="kingdom">Animalia</named-content></kwd><kwd><named-content content-type="order">Coleoptera</named-content></kwd><kwd><named-content content-type="family">Lucanidae</named-content></kwd></kwd-group><mixed-citation publication-type="journal"><person-group><name><surname>Paulsen</surname><given-names>M.J.</given-names></name><name><surname>Hawks</surname><given-names>David C.</given-names></name></person-group><article-title>A review of the primary types of the Hawaiian stag beetle genus <italic>Apterocyclus</italic> Waterhouse (Coleoptera, Lucanidae, Lucaninae), with the description of a new species</article-title><source>Zookeys</source><day>13</day><month>8</month><year>2014</year><volume>2014</volume><issue>433</issue><fpage>77</fpage><lpage>88</lpage><pub-id pub-id-type="doi">10.3897/zookeys.433.8022</pub-id></mixed-citation></tp:treatment-meta><tp:nomenclature><tp:taxon-name>
                        <tp:taxon-name-part taxon-name-part-type="genus">Apterocyclus</tp:taxon-name-part>
                        <tp:taxon-name-part taxon-name-part-type="species">waterhousei</tp:taxon-name-part>
                    </tp:taxon-name><tp:taxon-authority>Sharp, 1908</tp:taxon-authority><xref ref-type="fig" rid="F3">Figs 8</xref><xref ref-type="fig" rid="F5">, 16</xref><xref ref-type="fig" rid="F5">, 21</xref><tp:nomenclature-citation-list><tp:nomenclature-citation><tp:taxon-name>Apterocyclus waterhousei</tp:taxon-name><comment> Sharp in <xref ref-type="bibr" rid="B9">Sharp and Scott 1908</xref>: 403. Type material: Holotype male (NHM) labeled: a) handwritten, on cork “<italic>Apterocyclus waterhousei</italic> / Type D.S./ Kauai, Perkins”; b) “Sandwich Is. / 1912–215”; c) red-bordered circular label “Type”; d) red paper, “<italic>Apterocyclus</italic> / <italic>waterhousei</italic> m /Sharp, 1908 / HOLOTYPE / des. M.J. Paulsen”; e) “<italic>Apterocyclus</italic> / <italic>waterhousei</italic> / Sharp, 1908 / det. M.J. Paulsen 2012”.</comment></tp:nomenclature-citation></tp:nomenclature-citation-list></tp:nomenclature><tp:treatment-sec sec-type="Diagnosis"><title>Diagnosis.</title><p>The large, median tooth present on the meso- and metatibiae mentioned by Sharp (<xref ref-type="bibr" rid="B9">1908</xref>) for the holotype is present on all other specimens of both sexes, and not found in any other species. These large teeth, in addition to the broad, serrate protibiae and almost obsolete canthus separate this species from <italic><tp:taxon-name>Apterocyclus honoluluensis</tp:taxon-name></italic> (a few <italic><tp:taxon-name>Apterocyclus honoluluensis</tp:taxon-name></italic> have a weakly indicated tooth on the mesotibiae). The species is most similar to <italic><tp:taxon-name>Apterocyclus munroi</tp:taxon-name></italic>, but lacks distinct setae on the elytra and the anteriorly divergent clypeus. Specimens range from 18 to 22 mm in length.</p></tp:treatment-sec><tp:treatment-sec sec-type="Distribution"><title>Distribution.</title><p>Specimens have been examined from Kohua/Mohiki [Mohihi?] Stream, Kaholuamano, and near Waialae River (BPBM). <xref ref-type="bibr" rid="B8">Mizunuma (2000)</xref> illustrated <!--PageBreak-->specimens from Po’omau Canyon, and <xref ref-type="bibr" rid="B4">Fujita (2010)</xref> included specimens from Kohua Ridge and Po’omau Canyon.</p></tp:treatment-sec><tp:treatment-sec sec-type="Remarks"><title>Remarks.</title><p>Described from a single male, Sharp (<xref ref-type="bibr" rid="B9">1908</xref>) noted the thick legs, ‘crenulate’ protibiae, and pointed elytral apices (<xref ref-type="fig" rid="F3">Fig. 8</xref>). No other specimens have been seen that exhibit the pointed elytral apices of the holotype, and we consider the character to be possibly aberrant and not of specific-level importance.</p></tp:treatment-sec><tp:treatment-sec><!--Section generated to contain objects referenced in tp:taxon-treatment.--><fig id="F3" position="float" orientation="portrait"><label>Figures 7–8.</label><caption><p>Primary types of <italic><tp:taxon-name>Apterocyclus</tp:taxon-name></italic> species. <bold>7</bold> <italic><tp:taxon-name>Apterocyclus palmatus</tp:taxon-name></italic> Van Dyke, holotype <bold>8</bold> <italic><tp:taxon-name>Apterocyclus waterhousei</tp:taxon-name></italic> Sharp, holotype.</p></caption><graphic xmlns:xlink="http://www.w3.org/1999/xlink" xlink:href="zookeys-433-077-g003.jpg" position="float" orientation="portrait" xlink:type="simple"/></fig><fig id="F5" position="float" orientation="portrait"><label>Figures 12–21.</label><caption><p>Left protibia and mandibles of <italic><tp:taxon-name>Apterocyclus</tp:taxon-name></italic> species. <bold>12, 17</bold> <italic><tp:taxon-name>Apterocyclus honoluluensis</tp:taxon-name></italic> <bold>13, 18</bold> <italic><tp:taxon-name>Apterocyclus kawaii</tp:taxon-name></italic> <bold>14, 19</bold> <italic><tp:taxon-name>Apterocyclus munroi</tp:taxon-name></italic> <bold>15, 20</bold> <italic><tp:taxon-name>Apterocyclus palmatus</tp:taxon-name></italic> <bold>16, 21</bold> <italic><tp:taxon-name>Apterocyclus waterhousei</tp:taxon-name></italic>.</p></caption><graphic xmlns:xlink="http://www.w3.org/1999/xlink" xlink:href="zookeys-433-077-g005.jpg" position="float" orientation="portrait" xlink:type="simple"/></fig></tp:treatment-sec><ref-list><ref id="B9"><mixed-citation xmlns:xlink="http://www.w3.org/1999/xlink" xlink:type="simple"><person-group><name name-style="western"><surname>Sharp</surname><given-names>D</given-names></name><name name-style="western"><surname>Scott</surname><given-names>H</given-names></name></person-group> (<year>1908</year>) <source>Fauna Hawaiiensis or the zoology of the Sandwich (Hawaiian) Isles: being results of the explorations instituted by the Joint Committee appointed by British Association for the Advancement of Science and carried on with the assistance of those bodies and of the Trustees of the Bernice Pauahi Bishop Museum at Honolulu</source><volume>3</volume>(<issue>5</issue>): <fpage>367</fpage>–<lpage>579</lpage>.</mixed-citation></ref><ref id="B8"><mixed-citation xmlns:xlink="http://www.w3.org/1999/xlink" xlink:type="simple"><person-group><name name-style="western"><surname>Mizunuma</surname><given-names>T</given-names></name></person-group> (<year>2000</year>) <chapter-title>Stag beetles II (Lucanidae)</chapter-title>. <source>Endless Collection</source><series>Series 5</series>. <publisher-name>Toshitsugu Endo</publisher-name>, <publisher-loc>Tokyo</publisher-loc>, <size units="page">101 pp</size>.</mixed-citation></ref><ref id="B4"><mixed-citation xmlns:xlink="http://www.w3.org/1999/xlink" xlink:type="simple"><person-group><name name-style="western"><surname>Fujita</surname><given-names>H</given-names></name></person-group> (<year>2010</year>) <source>The Lucanid Beetles of the World.</source><publisher-name>Mushi-Sha</publisher-name>, <publisher-loc>Tokyo</publisher-loc>, <size units="page">472 pp</size>.</mixed-citation></ref></ref-list></tp:taxon-treatment>
