# Supplementary material for: A review of the primary types of the Hawaiian stag beetle genus Apterocyclus Waterhouse (Coleoptera, Lucanidae, Lucaninae), with the description of a new species
Source: Zookeys. 2014 Aug 13;(433):77–88. doi: 10.3897/zookeys.433.8022 (PMC4141180; doi:10.3897/zookeys.433.8022)
Supplement: XML Treatment for Apterocyclus kawaii [file zookeys.433.8022-treatment5.xml]

<!DOCTYPE tp:taxon-treatment
  PUBLIC "-//TaxonX//DTD Taxonomic Treatment Publishing DTD v0 20100105//EN" "tax-treatment-NSO.dtd">
<tp:taxon-treatment xmlns:tp="http://www.plazi.org/taxpub"><tp:treatment-meta><kwd-group><label>Taxon classification</label><kwd><named-content content-type="kingdom">Animalia</named-content></kwd><kwd><named-content content-type="order">Coleoptera</named-content></kwd><kwd><named-content content-type="family">Lucanidae</named-content></kwd></kwd-group><mixed-citation publication-type="journal"><person-group><name><surname>Paulsen</surname><given-names>M.J.</given-names></name><name><surname>Hawks</surname><given-names>David C.</given-names></name></person-group><article-title>A review of the primary types of the Hawaiian stag beetle genus <italic>Apterocyclus</italic> Waterhouse (Coleoptera, Lucanidae, Lucaninae), with the description of a new species</article-title><source>Zookeys</source><day>13</day><month>8</month><year>2014</year><volume>2014</volume><issue>433</issue><fpage>77</fpage><lpage>88</lpage><pub-id pub-id-type="doi">10.3897/zookeys.433.8022</pub-id></mixed-citation></tp:treatment-meta><tp:nomenclature><tp:taxon-name>
                        <tp:taxon-name-part taxon-name-part-type="genus">Apterocyclus</tp:taxon-name-part>
                        <tp:taxon-name-part taxon-name-part-type="species">kawaii</tp:taxon-name-part>
                        <object-id xmlns:xlink="http://www.w3.org/1999/xlink" content-type="zoobank" xlink:type="simple">http://zoobank.org/73AD6671-F108-4C0F-840E-28FDD94A4842</object-id>
                    </tp:taxon-name><tp:taxon-authority>Paulsen &amp; Hawks</tp:taxon-authority><tp:taxon-status xmlns:xlink="http://www.w3.org/1999/xlink" xlink:type="simple">sp. n.</tp:taxon-status><tp:nomenclature-citation-list><tp:nomenclature-citation><tp:taxon-name>Apterocyclus kawaii</tp:taxon-name><comment> Paulsen &amp; Hawks, new species. Type material: Holotype male (BPBM) labeled: a) “HAWAIIAN ISLANDS / Kauai I. [Makaweli] / [19.VIII.1978 / RCA Rice”; b) red paper “No. 24714 / Hawaiian Coll. / BISHOP museum”; c) red paper, “<italic>Apterocyclus</italic> / <italic>kawaii</italic> ♂ /Paulsen &amp; Hawks 2014 / HOLOTYPE”. <bold>Type locality:</bold> USA, Hawaii, Kauai Co., Makaweli. Paratype male (MJPC) labeled: a) “Hawaii: Kauai / Robinson Plant Preserve / 21.V.1996 / J.C. Abbott #494; b) black-bordered “[<italic>Apterocyclus</italic> / <italic>honoluluensis</italic> Wat.] / Det. John C. Abbott / [1996]; c) yellow paper, “<italic>Apterocyclus</italic> / <italic>kawaii</italic> ♂ / Paulsen &amp; Hawks 2014 / PARATYPE”.</comment></tp:nomenclature-citation></tp:nomenclature-citation-list></tp:nomenclature><tp:treatment-sec sec-type="Diagnosis"><title>Diagnosis.</title><p>This distinctive species (<xref ref-type="fig" rid="F4">Fig. 9</xref>) can be immediately recognized by the tubercles present on the ventral surface of the mandibles (<xref ref-type="fig" rid="F4">Fig. 10</xref>). These are not found in any of the described species. Also, the greatly expanded shape, concavity, and rugosity of the protibiae are distinctive (<xref ref-type="fig" rid="F4">Fig. 9</xref>). All other <italic><tp:taxon-name>Apterocyclus</tp:taxon-name></italic> specimens examined have sparsely punctate protibial surfaces, and only <italic><tp:taxon-name>Apterocyclus palmatus</tp:taxon-name></italic> also possesses an internal tooth on the protibia.</p><fig id="F4" position="float" orientation="portrait"><label>Figures 9–11.</label><caption><p><bold>9</bold> Holotype of <italic><tp:taxon-name>Apterocyclus kawaii</tp:taxon-name></italic>, sp. n., with labels. <bold>10</bold> Mandibles, oblique ventral view showing tubercles <bold>11</bold> Male genitalia.</p></caption><graphic xmlns:xlink="http://www.w3.org/1999/xlink" xlink:href="zookeys-433-077-g004.jpg" position="float" orientation="portrait" xlink:type="simple"/></fig><fig id="F5" position="float" orientation="portrait"><label>Figures 12–21.</label><caption><p>Left protibia and mandibles of <italic><tp:taxon-name>Apterocyclus</tp:taxon-name></italic> species. <bold>12, 17</bold> <italic><tp:taxon-name>Apterocyclus honoluluensis</tp:taxon-name></italic> <bold>13, 18</bold> <italic><tp:taxon-name>Apterocyclus kawaii</tp:taxon-name></italic> <bold>14, 19</bold> <italic><tp:taxon-name>Apterocyclus munroi</tp:taxon-name></italic> <bold>15, 20</bold> <italic><tp:taxon-name>Apterocyclus palmatus</tp:taxon-name></italic> <bold>16, 21</bold> <italic><tp:taxon-name>Apterocyclus waterhousei</tp:taxon-name></italic>.</p></caption><graphic xmlns:xlink="http://www.w3.org/1999/xlink" xlink:href="zookeys-433-077-g005.jpg" position="float" orientation="portrait" xlink:type="simple"/></fig></tp:treatment-sec><tp:treatment-sec sec-type="Description, holotype"><title>Description, holotype.</title><p><italic>Length</italic>: 16.5 mm. <italic>Width</italic>: 8.2 mm (pronotum). <italic>Color</italic>: Black. <italic>Head</italic>: Surface granulate and with scattered moderate punctures. Eyes with ocular canthus almost obsolete. Antennal club small, short (shorter than scape), antennomeres 8 and 9 of club tomentose only distally, visible surfaces of antennomere 10 more or less entirely tomentose. Clypeofrontal area tumid. Clypeus short, not projecting, broadly triangular with pointed apex. Mandibles short, simply falcate (lacking internal tooth, but with irregular internal margin), broadly flattened; surface externally and ventrally with numerous small tubercles (<xref ref-type="fig" rid="F4">Fig. 10</xref>). Mentum semicircular, surface granulate, setose. <italic>Pronotum</italic>: Form short, wider than elytra, broadly rounded laterally (posterior angles obsolete). Surface shiny on disk with moderately deep punctures, becoming granulate near angles. <italic>Elytra</italic>: Form almost circular, as wide together as long. Surface alutaceous but weakly shiny with moderate, shallow punctures, some in vague rows. <italic>Legs</italic>: Protibiae concave ventrally, widened apically, surface densely, rugosely punctate; external margin with one large tooth near apex. Apical spur short, spatulate. Meso- and metatibiae robust, lacking external teeth. <italic>Abdomen</italic>: Male genitalia (<xref ref-type="fig" rid="F4">Fig. 11</xref>) with permanently everted internal sac flared at apex (as in congeners).</p></tp:treatment-sec><tp:treatment-sec sec-type="Paratype variation"><title>Paratype variation.</title><p>Length: 22.9 mm. Width: 10.8 mm. <italic>Head</italic>: Clypeofrontal area indented; clypeus with apex less acute.</p><!--PageBreak--></tp:treatment-sec><tp:treatment-sec sec-type="Etymology"><title>Etymology.</title><p>The species is named for our colleague Shinya Kawai, of Tokyo, Japan, in honor of his work on <tp:taxon-name>Lucanidae</tp:taxon-name>, especially on the similarly flightless genus <italic><tp:taxon-name>Colophon</tp:taxon-name></italic> Gray of South Africa, and in gratitude for the assistance he has provided to MJP in both research and field collecting in Japan. The specific epithet is a noun in the genitive case.</p><!--PageBreak--></tp:treatment-sec><tp:treatment-sec sec-type="Distribution"><title>Distribution.</title><p>Two specimens are known, both males, from the Makaweli [Kaumakani] area.</p></tp:treatment-sec><tp:treatment-sec sec-type="Remarks"><title>Remarks.</title><p>Nothing is known of the life history of this species. Although published as a rediscovery of <italic><tp:taxon-name>Apterocyclus honoluluensis</tp:taxon-name></italic>, the specimen discussed by <xref ref-type="bibr" rid="B1">Abbott and Petr (1997)</xref> is the paratype of this new species. The specimen was collected at dusk on a footpath along a ridge at 1000m (<xref ref-type="bibr" rid="B1">Abbott and Petr 1997</xref>), although the specimen is damaged and appears to have been stepped upon.</p></tp:treatment-sec><ref-list><ref id="B1"><mixed-citation xmlns:xlink="http://www.w3.org/1999/xlink" xlink:type="simple"><person-group><name name-style="western"><surname>Abbott</surname><given-names>JC</given-names></name><name name-style="western"><surname>Petr</surname><given-names>D</given-names></name></person-group> (<year>1997</year>) <article-title>Rediscovery of <italic>Apterocyclus honoluluensis</italic> Waterhouse on Kauai (Coleoptera: Lucanidae).</article-title><source>Bishop Museum Occasional Papers</source><volume>49</volume>: <lpage>19</lpage>.</mixed-citation></ref></ref-list></tp:taxon-treatment>
